# Supplementary material for: Integrative Analysis of miR-21, PTEN, and Immune Signatures in Colorectal Cancer
Source: Int J Mol Sci. 2025 Dec 17;26(24):12118. doi: 10.3390/ijms262412118 (PMC12732930; doi:10.3390/ijms262412118)
Supplement: Supplementary file 1 [file ijms-26-12118-s001.zip]

Archive with 1 entries (1 files):
- ijms-4030882-supplementary.pdf
